# Supplementary material for: Noncoding-RNA mediated high expression of zinc finger protein 268 suppresses clear cell renal cell carcinoma progression by promoting apoptosis and regulating immune cell infiltration
Source: Bioengineered. 2022 Apr 23;13(4):10467–81. doi: 10.1080/21655979.2022.2060787 (PMC9161828; doi:10.1080/21655979.2022.2060787)
Supplement: Supplemental Material [file KBIE_A_2060787_SM6657.zip]

Archive with 6 entries (6 files):
- Figure S1.tif
- Figure S2.tif
- Figure S3.tif
- Table S1clean.docx
- Table S2clean.docx
- Table S3clean.docx
